# Supplementary material for: “What Do We Know about Hope in Nursing Care?”: A Synthesis of Concept Analysis Studies
Source: Healthcare (Basel). 2023 Oct 14;11(20):2739. doi: 10.3390/healthcare11202739 (PMC10606526; doi:10.3390/healthcare11202739)
Supplement: Supplementary file 1 [file healthcare-11-02739-s001.zip]

Archive with 1 entries (1 files):
- healthcare-2562527-supplementary.pdf
